# Supplementary material for: Simplified Histologic Mucosal Healing Scheme (SHMHS) for inflammatory bowel disease: a nationwide multicenter study of performance and applicability
Source: Tech Coloproctol. 2022 Jun 1;26(9):713–23. doi: 10.1007/s10151-022-02628-7 (PMC9360061; doi:10.1007/s10151-022-02628-7)
Supplement: Supplementary file 1 — Supplementary file1 (XLSX 14 KB) [file 10151_2022_2628_MOESM1_ESM.xlsx]

## Sheet: Sheet1
Number	Institution	Age	Gender	Diagnosis	Last treatment regimen	Endoscopic score	Lamina Propria Neutrophils	Cryptitis/crypt abscesses	Erosions/Ulcerations	Ileum	Ascending	Transverse	Descending	Sigmoid-Rectum
1	Hospital X		M/F	CD		0–3	N/Y	N/Y	N/Y	N/Q/A	N/Q/A	N/Q/A	N/Q/A	N/Q/A
2	Hospital X			CD						N = not involved by disease
3	Hospital X			CD						Q = involved by quiescent disease
4	Hospital X			CD						A = involved by active disease
5	Hospital X			CD
6	Hospital X			CD
7	Hospital X			CD
8	Hospital X			CD
9	Hospital X			CD
10	Hospital X			CD
1	Hospital X			UC
2	Hospital X			UC
3	Hospital X			UC
4	Hospital X			UC
5	Hospital X			UC
6	Hospital X			UC
7	Hospital X			UC
8	Hospital X			UC
9	Hospital X			UC
10	Hospital X			UC
